# Supplementary material for: Variation in Rice Plastid Genomes in Wide Crossing Reveals Dynamic Nucleo–Cytoplasmic Interaction
Source: Genes (Basel). 2023 Jul 8;14(7):1411. doi: 10.3390/genes14071411 (PMC10379430; doi:10.3390/genes14071411)
Supplement: Supplementary file 1 [file genes-14-01411-s001.zip]

Archive with 7 entries (7 files):
- Figure S1.pdf
- Figure S2.pdf
- Figure S3.pdf
- Figure S4.pdf
- Supplementary information 1.pdf
- Supplementary information 2.xlsx
- Supplementary Tables.pdf
