# Supplementary material for: Variation in Rice Plastid Genomes in Wide Crossing Reveals Dynamic Nucleo–Cytoplasmic Interaction
Source: Genes (Basel). 2023 Jul 8;14(7):1411. doi: 10.3390/genes14071411 (PMC10379430; doi:10.3390/genes14071411)
Supplement: Supplementary file 1 [file genes-14-01411-s001.zip › Supplementary information 2.xlsx]

## Sheet: Sheet1
						O. glaberrima		P10		P88		P90		P91		P92
Gene	Gene position	Ref base	Editing type	N/S	Codon position	RNA coverage	Editing efficiency	RNA coverage	Editing efficiency	RNA coverage	Editing efficiency	RNA coverage	Editing efficiency	RNA coverage	Editing efficiency	RNA coverage	Editing efficiency
atpA	1148	C	C-to-U	N	2	6851	96.72	5055	97.53	7027	96.95	7100	97.46	6841	96.7	7139	96.78
atpA	1173	A	U-to-C	S	3	6945	0.03	5478	0	7005	0.06	7066	0.1	7172	0.01	7263	0.07
atpI	192	T	U-to-C	S	3	5660	0.09	2515	0	6183	0.08	6287	0.11	6897	0.16	6463	0.03
ccsA	540	G	C-to-U	S	3	1324	0.15	838	0.36	1063	0.85	1549	0.45	2497	0.32	2104	0.19
ccsA	541	C	C-to-U	N	1	1324	0.08	831	0.36	1068	0.75	1547	0.39	2488	0.32	2105	0.14
ccsA	542	T	U-to-C	N	2	1319	0	822	0.36	1074	0.84	1538	0.39	2476	0.28	2091	0.14
ccsA	543	T	U-to-C	S	3	1328	0.08	823	0.36	1072	0.84	1544	0.39	2482	0.32	2088	0.24
infA	35	C	C-to-U	N	2	309	0	254	0.39	435	0	558	0	717	0.28	599	0
matK	400	G	C-to-U	S	1	6533	0.11	4692	0.06	5933	0.17	6542	0.03	6819	0.06	6941	0.04
matK	1351	C	C-to-U	N	1	6881	30.81	4836	52.17	6668	78.76	6847	78.44	6745	79.97	6786	76.32
ndhA	473	C	C-to-U	N	2	1816	97.14	1010	90.59	2134	94.66	3264	95.93	4049	95.01	3367	94.71
ndhA	563	C	C-to-U	N	2	1376	83.14	752	67.95	1622	80.95	2727	80.53	3475	83.63	2749	81.74
ndhA	633	C	C-to-U	N	3	1982	0.05	1172	0	2161	0.09	3491	0.03	4533	0.4	3919	0.05
ndhA	1070	C	C-to-U	N	2	206	20.87	59	28.81	126	55.56	232	62.07	279	31.9	190	33.68
ndhB	467	C	C-to-U	N	2	6105	94.59	3918	95.02	3292	95.78	4898	96.02	6122	95.03	6455	94.44
ndhB	586	C	C-to-U	N	1	6413	92.67	3681	93.53	4051	94.4	5620	95.28	6020	93.62	6357	94.12
ndhB	611	C	C-to-U	N	2	6000	87.52	3544	81.72	4040	88.84	5533	87.87	5999	89.26	5893	89.53
ndhB	704	C	C-to-U	N	2	6286	94.81	4213	96.42	5804	97.09	6454	98.45	6027	97	6341	96.97
ndhB	737	C	C-to-U	N	2	6080	82.94	4184	84.3	5726	90.45	6145	91.75	5830	96.33	6208	94.76
ndhB	830	C	C-to-U	N	2	6566	96.66	3879	97.29	5294	97.28	6913	97.37	6406	96.89	6913	96.54
ndhB	836	C	C-to-U	N	2	6542	97.65	3892	97.66	5226	98.39	6808	98.28	6459	97.52	6925	97.17
ndhB	1481	C	C-to-U	N	2	2481	91.37	1404	95.37	1637	95.42	2959	95.94	2849	94.73	2231	94.94
ndhC	13	C	C-to-U	N	1	99	73.74	90	85.56	133	78.2	158	84.81	141	78.72	164	82.32
ndhC	358	T	U-to-C	N	1	134	17.16	81	22.22	80	6.25	99	10.1	99	25.25	197	22.84
ndhD	878	C	C-to-U	N	2	6586	95.1	4290	95.01	4188	93.65	6109	95.3	5954	93.42	6374	93.36
ndhF	62	C	C-to-U	N	2	523	67.69	376	76.33	362	69.89	789	80.35	657	67.43	592	66.05
ndhF	711	A	U-to-C	S	3	2166	0.09	1550	0.13	1653	0.12	3004	0.1	2510	0.08	2636	0
ndhF	1535	G	C-to-U	N	2	1297	0	838	0	868	0	1926	0.1	1243	0.08	1432	0
ndhF	2136	G	C-to-U	S	3	237	0	213	0.47	224	0	380	0	296	0	437	0.23
ndhG	347	C	C-to-U	N	2	2514	77.45	1567	86.47	2148	87.62	3446	87.78	3714	82.74	3710	81.4
ndhH	813	A	U-to-C	N	3	1422	0.07	1046	0	2082	0	3090	0.03	3178	0.03	2934	0
ndhH	849	G	C-to-U	S	3	1437	0.14	1041	0	2211	0.05	3059	0.07	3364	0	3003	0.03
ndhK	498	T	U-to-C	S	3	4163	2.86	2757	7.58	5216	10.74	6095	9.24	5776	16.55	6074	9.6
ndhK	524	G	C-to-U	N	2	3859	2.93	2562	7.38	5031	11.03	6152	8.86	5681	16.78	5985	8.94
ndhK	688	G	C-to-U	N	1	680	3.24	417	10.07	867	14.3	1360	9.71	1143	16.89	1127	9.58
ndhK	689	A	U-to-C	N	2	679	3.39	416	9.86	864	14.24	1345	10.11	1147	17.52	1117	10.03
petD	9	G	C-to-U	S	3	277	100	130	100	191	99.48	268	99.63	375	99.73	399	99.25
petD	10	T	U-to-C	N	1	274	100	129	100	191	100	269	100	377	100	406	100
psaA	648	C	C-to-U	S	3	7328	0.03	6638	0.06	7418	0.08	7458	0.03	7329	0	7464	0.11
psaC	192	C	C-to-U	S	3	2332	0.09	1108	0.27	1399	0	2685	0.15	3635	0.03	3705	0.19
psbA	327	C	C-to-U	S	3	7850	0.08	7873	0.03	7868	0.08	7880	0.1	7793	0.05	7842	0.09
psbA	732	G	C-to-U	S	3	7767	0.03	7853	0.93	7774	0.03	7800	0	7754	0.08	7847	0.33
rbcL	819	A	U-to-C	S	3	7557	0.15	7487	0.09	7528	0.21	7605	0.03	7438	0.12	7601	0.08
rpl2	2	C	C-to-U	N	2	49	-	32	-	27	-	30	-	58	17.24	61	14.75
rpl20	313	C	C-to-U	N	1	148	0	104	0	255	0	362	0	323	0.31	320	0
rpl22	327	G	C-to-U	S	3	581	0.52	604	0.33	786	0.13	1164	0.17	1192	0.34	1185	0
rpoA	527	C	C-to-U	N	2	2235	48.81	1615	63.34	2116	76.51	2988	74.5	3734	74.72	3068	66.62
rpoB	140	A	U-to-C	N	2	540	25.19	361	18.28	584	25.86	695	22.16	1216	29.03	1083	17.36
rpoB	293	C	C-to-U	N	2	646	28.64	453	18.32	739	30.72	899	28.92	1536	29.43	1272	20.83
rpoB	467	C	C-to-U	N	2	639	29.73	463	47.52	835	46.59	871	42.59	1416	41.31	1152	51.91
rpoB	532	A	U-to-C	N	1	585	33.33	449	18.26	851	29.49	843	31.32	1333	33.76	1151	20.33
rpoB	545	C	C-to-U	N	2	571	32.22	431	57.08	857	49.36	858	43.82	1330	39.85	1149	51.78
rpoB	560	C	C-to-U	N	2	570	42.11	444	60.14	895	49.16	888	42.12	1377	38.63	1161	54.52
rpoB	696	T	U-to-C	S	3	427	24.82	448	21.88	828	29.23	764	34.55	1337	32.54	1124	20.73
rpoB	1374	A	U-to-C	S	3	359	0.28	317	0	612	0	699	0.14	890	0	834	0
rpoB	1809	C	C-to-U	S	3	276	31.88	263	38.4	496	36.49	445	35.51	575	32	575	31.48
rpoB	2190	T	U-to-C	S	3	540	2.78	376	2.93	837	4.66	716	2.65	1132	5.3	1015	2.66
rpoC1	1465	C	C-to-U	S	1	638	0.47	517	0	936	0.85	1155	1.39	1069	1.03	1215	1.15
rpoC2	1701	G	C-to-U	N	1	458	0.22	331	0	430	0.47	558	0.36	698	0.57	631	0.32
rpoC2	3293	G	C-to-U	N	3	306	0.33	292	0.68	420	2.38	523	3.06	768	2.86	607	1.32
rpoC2	4106	T	U-to-C	N	2	617	0.16	477	0.21	558	0.36	807	0	1059	0	897	0.11
rpoC2	4387	C	C-to-U	N	2	517	75.63	521	86.76	777	86.23	736	84.65	1067	87.44	942	84.08
rpoC2	4386	G	C-to-U	N	1	323	0	260	0.38	432	0	508	0.39	615	0.16	576	0
rps12	341	G	C-to-U	N	2	228	60.96	132	66.67	344	65.99	337	57.57	490	81.02	329	72.64
rps12	342	T	U-to-C	S	3	222	62.16	132	65.91	338	67.46	327	59.02	487	82.14	324	73.15
rps12	344	C	C-to-U	N	2	221	62.44	131	66.41	337	67.66	328	59.15	482	81.33	325	73.54
rps12	345	T	U-to-C	N	1	142	97.89	90	97.78	234	97.44	198	97.47	401	99.25	242	98.76
rps14	80	C	C-to-U	N	2	6053	94.38	2729	96.92	6193	96.25	6375	98.12	6780	98.13	7401	96.42
rps16	40	C	C-to-U	N	1	480	11.04	233	18.45	445	37.75	1033	29.14	891	14.25	847	15.23
rps16	198	A	U-to-C	N	3	606	0	317	0	637	0	1220	0	1099	0.18	1102	0.09
rps2	134	C	C-to-U	N	2	737	83.72	655	83.05	928	83.73	1051	84.11	1623	85.4	1373	79.61
rps3	594	A	U-to-C	S	3	408	0	584	0.17	863	0	1064	0	1342	0	1288	0
rps8	182	C	C-to-U	N	2	854	83.72	759	85.77	1371	90.23	1853	90.45	2117	87.29	1765	83.12
ycf3	191	C	U-to-C	N	2	2668	98.58	1457	98.15	2258	98.8	3082	98.44	4053	98.05	4656	98.15
N: Nonsynonymous		S: Synonymous
